# Supplementary material for: Multifunctional Loblolly Pine-Derived Superactivated Hydrochar: Effect of Hydrothermal Carbonization on Hydrogen and Electron Storage with Carbon Dioxide and Dye Removal
Source: Nanomaterials (Basel). 2022 Oct 12;12(20):3575. doi: 10.3390/nano12203575 (PMC9606919; doi:10.3390/nano12203575)
Supplement: Supplementary file 1 [file nanomaterials-12-03575-s001.zip]

Archive with 1 entries (1 files):
- nanomaterials-1969529-supplementary.pdf
